# Supplementary material for: Circular RNA circFOXO3 regulates KDM2A by targeting miR‐214 to promote tumor growth and metastasis in oral squamous cell carcinoma
Source: J Cell Mol Med. 2021 Jun 12;26(6):1842–52. doi: 10.1111/jcmm.16533 (PMC8918406; doi:10.1111/jcmm.16533)
Supplement: Supplementary file 1 — Table S1 [file JCMM-26-1842-s001.xlsx]

## Sheet: Sheet1
Specimen stocking number	Gender	Age	Drinking	Smoking	Tumor Site (tongue/non-tongue)
30824	M	57	Y	Y	tongue
30831	M	53	Y	Y	non-tongue
30833	F	45	Y	Y	tongue
30846	M	68	N	Y	non-tongue
30910	F	45	Y	Y	non-tongue
31246	M	54	N	N	non-tongue
31297	M	65	Y	Y	tongue
31394	F	42	Y	Y	non-tongue
31493	F	48	Y	Y	tongue
31509	M	76	Y	N	non-tongue
32185	F	74	N	Y	non-tongue
32376	M	62	Y	Y	non-tongue
32461	F	52	Y	Y	tongue
32491	M	48	Y	Y	non-tongue
32492	M	43	Y	Y	tongue
32493	M	43	Y	Y	non-tongue
32581	F	38	N	Y	tongue
32583	M	59	N	Y	non-tongue
32594	F	66	Y	Y	non-tongue
32794	M	59	Y	Y	non-tongue
34064	F	62	Y	N	non-tongue
34091	M	64	Y	Y	non-tongue
34096	M	61	Y	Y	non-tongue
34196	M	74	Y	N	non-tongue
34186	M	53	Y	Y	non-tongue
34207	F	47	Y	Y	tongue
34286	M	41	N	Y	non-tongue
34795	M	61	N	Y	tongue
35781	F	68	N	N	tongue
35790	M	48	Y	Y	non-tongue
35812	M	71	Y	Y	non-tongue
35813	F	73	Y	Y	non-tongue
35814	M	60	Y	Y	tongue
35937	M	63	Y	Y	non-tongue
36781	M	45	Y	Y	non-tongue
36842	M	68	N	Y	non-tongue
